# Supplementary material for: Nano-Enabled Potentiation of a Lead Mono-Carbonyl Curcumin Analogue via PEGylated Graphene Oxide for Enhanced Glycemic Control
Source: Pharmaceutics. 2026 May 2;18(5):568. doi: 10.3390/pharmaceutics18050568 (PMC13210871; doi:10.3390/pharmaceutics18050568)
Supplement: Supplementary file 1 [file pharmaceutics-18-00568-s001.zip]

Archive with 1 entries (1 files):
- pharmaceutics-4233025-supplementary.pdf
